# Supplementary material for: Historical spread routes of wild walnuts in Central Asia shaped by man-made and nature
Source: Front Plant Sci. 2024 Jun 6;15:1394409. doi: 10.3389/fpls.2024.1394409 (PMC11187337; doi:10.3389/fpls.2024.1394409)
Supplement: Supplementary Table 1 — 130 samples sequenced data output. [file DataSheet_1.zip]

Archive with 3 entries (3 files):
- table s1 .xlsx
- table s2.xlsx
- table s3.xlsx
