# Supplementary material for: Historical spread routes of wild walnuts in Central Asia shaped by man-made and nature
Source: Front Plant Sci. 2024 Jun 6;15:1394409. doi: 10.3389/fpls.2024.1394409 (PMC11187337; doi:10.3389/fpls.2024.1394409)
Supplement: Supplementary Table 1 — 130 samples sequenced data output. [file DataSheet_1.zip › table s1 .xlsx]

## Sheet: 工作表1
Supplement table 1: 130 samples sequenced data output
Sample	Raw Base(bp)	Clean Base(bp)	Effective Rate(%)	Error Rate(%)	Q20(%)	Q30(%)	GC Content(%)
13	4667923500	4664311500	99.92	0.03	97.26	92.56	36.67
1428	5773071600	5759283900	99.76	0.04	95.1	88.41	37.21
1876	5727751500	5719592100	99.86	0.03	95.66	89.47	36.77
2-1	4334697600	4329363000	99.88	0.03	97.35	92.81	37.6
2-10	4330860600	4326300300	99.89	0.03	97.4	92.81	37.22
2-11	5507600700	5502114600	99.9	0.03	97.38	92.76	36.91
2-12	5286188400	5280553200	99.89	0.03	97.4	92.77	37.11
2-13	5352326700	5345822400	99.88	0.03	97.24	92.55	36.7
2-14	4728561600	4721880300	99.86	0.03	97.32	92.62	36.92
2-15	4516534500	4503423300	99.71	0.03	97.41	92.85	37.14
2-16	4473811500	4468181700	99.87	0.03	97.46	92.91	36.66
2-17	5532915900	5517263400	99.72	0.03	97.28	92.6	37.59
2-19	4249737900	4245145500	99.89	0.03	97.4	92.91	36.88
2-20	5403821700	5397794400	99.89	0.03	97.3	92.52	36.85
2-21	4848237300	4842887700	99.89	0.03	97.34	92.7	36.84
2-22	4691272800	4683523800	99.83	0.03	97.22	92.47	37.47
2-23	5546081400	5539751700	99.89	0.03	97.4	92.83	36.85
2-4	4844015100	4839588900	99.91	0.03	97.2	92.39	36.92
2-5	5288237100	5283086400	99.9	0.03	97.41	92.77	36.91
2-6	4627789800	4623772500	99.91	0.03	97.31	92.66	36.62
2-8	4731338700	4722293700	99.81	0.03	97.32	92.67	37.5
2-9	5678396100	5667362700	99.81	0.03	97.42	92.87	37.22
2260	4301676600	4297955100	99.91	0.03	97.47	92.9	36.91
2371	5331242100	5326200000	99.91	0.03	97.35	92.72	36.74
2437	6077356500	6073353600	99.93	0.03	97.31	92.6	36.7
2709	4858051200	4854507300	99.93	0.03	97.27	92.42	36.67
2814-1	3950146800	3944863500	99.87	0.03	97.28	92.53	37.42
2814-2	5523979200	5519862900	99.93	0.03	97.37	92.73	36.79
2839	5589604500	5582994300	99.88	0.03	97.36	92.75	37.18
3-1	5762125800	5756686200	99.91	0.03	97.35	92.67	36.93
3-10	4931934000	4928191200	99.92	0.03	97.43	92.85	36.94
3-11	4116966300	4110351600	99.84	0.03	97.42	92.98	37.2
3-12	4709198700	4695576300	99.71	0.03	97.08	92.22	38.39
3-13	4208746200	4199052900	99.77	0.03	97.25	92.64	37.69
3-14	4497033000	4491622800	99.88	0.03	97.37	92.79	37.08
3-15	4669565100	4664198100	99.89	0.03	97.36	92.78	38.8
3-16	4370083500	4365708300	99.9	0.03	97.64	93.38	37.38
3-17	4408274400	4403191500	99.88	0.03	97.38	92.86	37.09
3-18	3865439400	3862615200	99.93	0.03	97.25	92.57	36.59
3-19	4047802800	4044063600	99.91	0.03	97.33	92.66	36.83
3-2	4523277300	4519588200	99.92	0.03	97.08	92.22	37
3-20	5598302100	5587652400	99.81	0.03	97.3	92.64	37.58
3-21	4409402100	4405818900	99.92	0.03	97.09	92.14	36.77
3-3	4161256200	4155548700	99.86	0.03	97.03	92.1	36.82
3-4	4258619700	4253938500	99.89	0.03	97.39	92.75	36.75
3-5	4351916700	4347325200	99.89	0.03	97.25	92.51	36.9
3-6	4068324000	4065729900	99.94	0.03	97.31	92.62	37.01
3-7	6378617400	6371065500	99.88	0.03	97.28	92.62	37.64
3-8	5879204100	5863174500	99.73	0.03	97.34	92.76	38.1
3-9	4928168700	4924291500	99.92	0.03	97.44	92.92	36.92
315	5021153100	5016434400	99.91	0.03	97.09	92.11	36.6
3185	5257844700	5248510800	99.82	0.03	97.06	92.09	37.84
3406	4686709500	4682588100	99.91	0.03	97.28	92.48	37.27
36	5057307600	5050068900	99.86	0.03	97.23	92.6	36.82
393	4914067200	4908674100	99.89	0.03	97.42	92.86	36.84
4-1	5021973000	4972102500	99.01	0.03	97.58	93.28	37.89
4-10	4550828100	4545899400	99.89	0.03	97.42	92.84	37.06
4-11	4991680800	4984039200	99.85	0.03	97.16	92.32	38.09
4-12	4264143000	4257249300	99.84	0.03	97.48	92.95	37.28
4-13	5555329800	5549944500	99.9	0.03	97.37	92.72	37.08
4-14	5137270200	5132016900	99.9	0.03	97.28	92.61	37.06
4-15	4854801900	4849222500	99.89	0.03	97.43	92.9	37.28
4-17	5421219300	5414540400	99.88	0.03	97.27	92.54	37.44
4-18	4195958700	4191723000	99.9	0.03	97.57	93.23	37.18
4-19	4786630800	4781801700	99.9	0.03	97.2	92.38	37.05
4-2	4068960600	4064927100	99.9	0.03	97.33	92.65	37.32
4-20	4736010300	4722182400	99.71	0.03	97.34	92.72	37.89
4-21	4180488600	4176839100	99.91	0.03	97.44	92.95	37.11
4-22	4052379300	4048956300	99.92	0.03	97.36	92.72	37.16
4-23	5081035800	5071124100	99.8	0.03	97.39	92.81	37.34
4-24	3690282300	3687380700	99.92	0.03	97.44	92.91	37.02
4-25	4485336600	4479823500	99.88	0.03	97.25	92.5	37.2
4-26	5088939900	5082701100	99.88	0.03	97.27	92.53	37.1
4-3	3663339000	3652090200	99.69	0.03	96.61	91.18	37.27
4-30	4767847800	4762206600	99.88	0.03	97.22	92.49	37.3
4-4	5547265800	5540479800	99.88	0.03	97.25	92.49	36.9
4-5	4467851100	4463494200	99.9	0.03	96.84	91.69	36.98
4-6	5865659400	5858599800	99.88	0.03	97.3	92.61	37.62
4-7	4350569100	4345188300	99.88	0.03	97.11	92.14	36.83
4-8	4309253100	4301040900	99.81	0.03	97.13	92.33	38.07
4-9	5601807000	5574415800	99.51	0.03	97.45	92.99	38.23
4145	4354554900	4345081500	99.78	0.04	95.12	88.61	37.06
4146	4754564100	4751718600	99.94	0.03	97.23	92.53	36.89
4151	5389835100	5383710000	99.89	0.03	97.23	92.5	36.9
4185	4169301000	4163844600	99.87	0.03	97.18	92.39	36.53
5-1	4542841200	4538001300	99.89	0.03	97.04	92.19	37.11
5-11	5830152900	5823496800	99.89	0.03	97.26	92.49	36.84
5-12	4059695400	4052489100	99.82	0.03	97.11	92.36	37.64
5-13	4801344300	4795686600	99.88	0.03	97.25	92.52	36.8
5-14	5239121100	5233380000	99.89	0.03	97.44	92.92	36.92
5-15	3894883800	3890550300	99.89	0.03	97.45	92.97	37.35
5-16	4933559400	4927718100	99.88	0.03	97.34	92.69	37.34
5-17	4838395800	4830989400	99.85	0.03	97.34	92.83	38.34
5-2	4105917600	4100412000	99.87	0.03	97.47	93.08	37.3
5-27	5311051200	5306178000	99.91	0.03	97.3	92.62	36.88
5-3	4536496800	4531572600	99.89	0.03	97.01	91.96	37.34
5-5	4251912000	4243904100	99.81	0.03	97.43	93	38.4
5-6	4429330200	4423539900	99.87	0.03	97.29	92.67	37.45
5-7	4304392500	4297500000	99.84	0.03	97.02	92.12	38.3
522	4405435500	4399740300	99.87	0.03	97.14	92.31	36.59
5327	4745425800	4740393900	99.89	0.03	97.41	92.81	36.74
5421	5183197800	5163302100	99.62	0.03	95.74	89.72	36.83
5512	4997484900	4992152100	99.89	0.03	97.37	92.75	36.84
5515	4485460200	4480969200	99.9	0.03	96.88	91.75	36.84
75	4677909300	4672515600	99.88	0.03	97.19	92.43	36.78
912	4757543400	4752977100	99.9	0.03	97.31	92.57	36.67
94	5822962800	5800986300	99.62	0.04	95.3	88.83	37.3
998	5173927500	5170158300	99.93	0.04	95.07	88.34	37.7
Hua10	4040210100	4037129400	99.92	0.03	97.5	92.97	36.89
Hua11	5426268900	5419893900	99.88	0.03	97.43	92.87	36.84
Hua12	5178048600	5167111800	99.79	0.03	97.59	93.29	36.97
Hua13	4476432900	4471593600	99.89	0.03	97.46	92.84	36.69
Hua14	3979200900	3965714400	99.66	0.03	97.38	92.73	37.09
Hua15	4829959800	4823521500	99.87	0.03	97.25	92.42	37
Hua16	4961063400	4951654200	99.81	0.03	97.09	92.24	37.96
Hua17	4112616600	4103521500	99.78	0.03	97.22	92.36	37.55
Hua18	3741881400	3737660100	99.89	0.03	97.29	92.52	37.58
Hua19	4420428300	4416467100	99.91	0.03	97.3	92.57	36.92
Hua20	4221072300	4208833200	99.71	0.03	97.14	92.32	37.76
Hua21	4319841600	4315717500	99.9	0.03	97.06	92.16	36.83
Hua22	3744740700	3740618400	99.89	0.03	97.36	92.7	36.73
Hua23	4457793300	4445292600	99.72	0.03	97.03	92.06	37.52
Hua24	5073147300	5068970700	99.92	0.03	97.23	92.44	36.88
Hua25	3455581200	3447187200	99.76	0.03	97.11	92.2	37.15
Hua26	3491721900	3487840500	99.89	0.03	97.33	92.59	37.05
Hua27	5226053400	5223339000	99.95	0.03	97.05	92.03	36.86
Hua28	4503399300	4499376000	99.91	0.03	97.45	92.91	36.53
Hua29	4790892600	4787182200	99.92	0.03	97.03	91.95	36.84
2-2	4278613200	4260734700	99.58	0.03	96.62	91.14	38.95
2-3	4275067200	4232966700	99.02	0.03	97.23	92.24	38.36
5-10	4804108500	4778790000	99.47	0.03	96.5	90.99	38.98
Total	626569311300	625478025300
Mean	4.74674e+09	4.73847e+09	99.8275	0.030303	97.1772	92.3827	37.1932
