# Supplementary material for: Historical spread routes of wild walnuts in Central Asia shaped by man-made and nature
Source: Front Plant Sci. 2024 Jun 6;15:1394409. doi: 10.3389/fpls.2024.1394409 (PMC11187337; doi:10.3389/fpls.2024.1394409)
Supplement: Supplementary Table 1 — 130 samples sequenced data output. [file DataSheet_1.zip › table s2.xlsx]

## Sheet: map_cov.release
Supplement table 2: 130 Sequencing Sample Comparison and Coverage Statistics
Sample	Clean_reads	mapped_reads	mapping_rate	Average_depth	Coverage_1X	Coverage_4X
13	31095410	30088325	0.9676	8.16	0.9382	0.8189
1428	38395226	35907500	0.9352	9.52	0.942	0.8658
1876	38130614	36439365	0.9556	9.42	0.9464	0.8697
2-10	28842002	27887526	0.9669	7.6	0.9461	0.7716
2-11	36680764	35357255	0.9639	8.68	0.9535	0.8428
2-12	35203688	33843641	0.9614	8.48	0.9505	0.8413
2-13	35638816	34452683	0.9667	8.62	0.9528	0.8442
2-14	31479202	30441434	0.967	7.96	0.9489	0.7998
2-15	30022822	28674750	0.9551	7.71	0.9475	0.7745
2-16	29787878	28830893	0.9679	7.77	0.9493	0.7977
2-17	36781756	34677081	0.9428	8.66	0.952	0.8371
2-19	28300970	27228289	0.9621	7.62	0.946	0.7773
2-1	28862420	27817517	0.9638	7.63	0.9453	0.7583
2-20	35985296	34928895	0.9706	8.71	0.9542	0.8554
2-21	32285918	31245582	0.9678	7.99	0.9516	0.8159
2-22	31223492	29607694	0.9483	7.79	0.9474	0.7841
2-23	36931678	35751971	0.9681	8.77	0.9492	0.8565
2260	28653034	27435048	0.9575	7.66	0.9331	0.7517
2-2	28404898	25840010	0.9097	7.37	0.914	0.6616
2371	35508000	34205982	0.9633	8.82	0.9409	0.8322
2-3	28219778	27335694	0.9687	7.71	0.9244	0.7118
2437	40489024	38819776	0.9588	9.38	0.9445	0.8676
2-4	32263926	31098067	0.9639	7.97	0.9473	0.8093
2-5	35220576	34027454	0.9661	8.46	0.9505	0.837
2-6	30825150	29900506	0.97	7.95	0.9512	0.8157
2709	32363382	31282989	0.9666	8.3	0.941	0.8269
2814-1	26299090	24971220	0.9495	7.2	0.9318	0.7289
2839	37219962	35590259	0.9562	9	0.9417	0.85
2-8	31481958	29901155	0.9498	8.01	0.9443	0.792
2-9	37782418	36255833	0.9596	8.99	0.9494	0.8347
3-10	32854608	31163951	0.9485	8.05	0.9493	0.8231
3-11	27402344	26015221	0.9494	7.42	0.9455	0.76
3-12	31303842	29325483	0.9368	7.88	0.9429	0.7477
3-13	27993686	26548182	0.9484	7.54	0.9434	0.7475
3-14	29944152	28719435	0.9591	7.8	0.9473	0.8007
3-15	31094654	26999162	0.8683	7.34	0.9449	0.7319
315	33442896	32226406	0.9636	8.55	0.9408	0.8363
3-16	29104722	26614264	0.9144	7.39	0.9476	0.7647
3-17	29354610	28323261	0.9649	7.73	0.9488	0.7857
3185	34990072	32734440	0.9355	8.57	0.9366	0.8131
3-18	25750768	24961615	0.9694	7.16	0.9451	0.7475
3-19	26960424	25965741	0.9631	7.33	0.9473	0.7501
3-1	38377908	36966981	0.9632	9.01	0.9497	0.853
3-20	37251016	34789205	0.9339	8.74	0.953	0.8353
3-21	29372126	28364432	0.9657	7.73	0.9419	0.7924
3-2	30130588	29004392	0.9626	7.77	0.9498	0.8035
3-3	27703658	26792365	0.9671	7.5	0.9455	0.7765
3406	31217254	29783694	0.9541	8	0.9395	0.7932
3-4	28359590	27179350	0.9584	7.43	0.9456	0.7666
3-5	28982168	27887236	0.9622	7.47	0.9461	0.7738
3-6	27104866	25570528	0.9434	7.13	0.9425	0.7379
36	33667126	32286193	0.959	8.34	0.937	0.8053
3-7	42473770	39190759	0.9227	9.43	0.9534	0.8716
3-8	39087830	36850467	0.9428	8.94	0.9506	0.8312
393	32724494	31463114	0.9615	8.22	0.9401	0.8058
3-9	32828610	31424310	0.9572	8.15	0.9493	0.8257
4-10	30305996	29325829	0.9677	7.83	0.9471	0.7931
4-11	33226928	29510325	0.8881	7.92	0.9469	0.7811
4-12	28381662	27010452	0.9517	7.56	0.9413	0.735
4-13	36999630	35483349	0.959	8.88	0.9499	0.8578
4145	28967210	27630146	0.9538	7.79	0.938	0.7829
4146	31678124	29909349	0.9442	7.95	0.9368	0.7953
4-14	34213446	32896495	0.9615	8.25	0.9541	0.8364
4151	35891400	33296788	0.9277	8.4	0.9417	0.8297
4-15	32328150	31021026	0.9596	7.98	0.9494	0.8123
4-17	36096936	33684197	0.9332	8.51	0.9515	0.8416
4185	27758964	26788349	0.965	7.54	0.9364	0.7657
4-18	27944820	26839186	0.9604	7.66	0.9448	0.7814
4-19	31878678	30240199	0.9486	8	0.9505	0.8172
4-1	33147350	29376570	0.8862	7.85	0.9429	0.7661
4-20	31481216	29684618	0.9429	8.08	0.9417	0.7542
4-21	27845594	26813794	0.9629	7.5	0.9463	0.7646
4-22	26993042	26115366	0.9675	7.25	0.9442	0.7334
4-23	33807494	32057035	0.9482	8.39	0.95	0.8118
4-24	24582538	23572439	0.9589	6.92	0.9426	0.7164
4-25	29865490	28917234	0.9682	7.7	0.9496	0.7943
4-26	33884674	32775937	0.9673	8.25	0.9526	0.8318
4-2	27099514	26191217	0.9665	7.3	0.9458	0.7429
4-30	31748044	30484314	0.9602	8.08	0.9471	0.8048
4-3	24347268	21604331	0.8873	6.57	0.9396	0.6484
4-4	36936532	35283729	0.9553	8.78	0.9528	0.8582
4-5	29756628	28589555	0.9608	7.85	0.9462	0.7923
4-6	39057332	37197577	0.9524	9.06	0.9514	0.8551
4-7	28967922	28006906	0.9668	7.66	0.9452	0.7808
4-8	28673606	26155860	0.9122	7.23	0.9446	0.718
4-9	37162772	33692654	0.9066	8.61	0.9481	0.7891
5-10	31858600	29952034	0.9402	7.69	0.9367	0.7082
5-11	38823312	37531940	0.9667	9.02	0.9545	0.8685
5-12	27016594	25814307	0.9555	7.24	0.9472	0.7517
5-13	31971244	30952629	0.9681	7.96	0.9501	0.8176
5-14	34889200	33544880	0.9615	8.43	0.9488	0.8177
5-15	25937002	24770939	0.955	6.97	0.9427	0.7159
5-16	32851454	31701743	0.965	8.08	0.951	0.8209
5-17	32206596	30579139	0.9495	8.42	0.934	0.7208
5-1	30253342	29118585	0.9625	7.95	0.9461	0.8042
522	29331602	28195644	0.9613	7.84	0.936	0.7643
5-27	35374520	34318802	0.9702	8.63	0.9516	0.8494
5-2	27336080	26306610	0.9623	7.37	0.9425	0.7483
5327	31602626	30389812	0.9616	8.02	0.9364	0.8031
5-3	30210484	29059613	0.9619	7.8	0.9505	0.7913
5421	34422014	32732720	0.9509	8.78	0.9425	0.8452
5512	33281014	31790043	0.9552	8.18	0.9391	0.8053
5515	29873128	28309326	0.9477	7.85	0.9369	0.799
5-5	28292694	24408032	0.8627	7.2	0.9408	0.7081
5-6	29490266	28125418	0.9537	7.94	0.9396	0.7313
5-7	28650000	27094165	0.9457	7.97	0.9325	0.6873
75	31150104	29759980	0.9554	8.16	0.9383	0.791
912	31686514	30633907	0.9668	8.03	0.9366	0.8071
94	38673242	36271015	0.9379	9.29	0.9406	0.8526
998	34467722	31476013	0.9132	8.57	0.944	0.8325
Hua10	26914196	25954086	0.9643	7.32	0.9412	0.7401
Hua11	36132626	34756649	0.9619	8.56	0.9512	0.8329
Hua12	34447412	33166143	0.9628	8.65	0.9528	0.839
Hua13	29810624	28746088	0.9643	7.76	0.947	0.7834
Hua14	26438096	25413055	0.9612	7.28	0.9459	0.7145
Hua15	32156810	30808145	0.9581	8.05	0.9491	0.8056
Hua16	33011028	29077222	0.8808	7.68	0.9539	0.7752
Hua17	27356810	26245289	0.9594	7.38	0.9506	0.7406
Hua18	24917734	23766772	0.9538	7.11	0.9379	0.6739
Hua19	29443114	28117380	0.955	7.81	0.9492	0.7857
Hua20	28058888	26555644	0.9464	7.32	0.9566	0.7313
Hua21	28771450	27607226	0.9595	7.74	0.9469	0.7707
Hua22	24937456	24046771	0.9643	7.1	0.9408	0.6956
Hua23	29635284	28376296	0.9575	7.7	0.961	0.7698
Hua24	33793138	32481666	0.9612	8.24	0.9518	0.8141
Hua25	22981248	21961712	0.9556	6.8	0.9402	0.6712
Hua26	23252270	22304036	0.9592	6.78	0.9352	0.6328
Hua27	34822260	33561176	0.9638	8.44	0.9564	0.8365
Hua28	29995840	28811396	0.9605	7.76	0.9433	0.759
Hua29	31914548	30720510	0.9626	7.96	0.9521	0.8075
Total	4133054416	3934683847
Mean	3.155e+07	3.00305e+07	0.952171	7.99458	0.945337	0.788064
