# Supplementary material for: Historical spread routes of wild walnuts in Central Asia shaped by man-made and nature
Source: Front Plant Sci. 2024 Jun 6;15:1394409. doi: 10.3389/fpls.2024.1394409 (PMC11187337; doi:10.3389/fpls.2024.1394409)
Supplement: Supplementary Table 1 — 130 samples sequenced data output. [file DataSheet_1.zip › table s3.xlsx]

## Sheet: hetao.snp.Statistics
Supplement table 3:Statistics of SNP detection results
	Category	Number of SNPs
	Upstream	73090
Exonic	Stop gain	1226
	Stop loss	198
	Synonymous	40447
	Non-synonymous	46554
	Intronic	278186
	Splicing	367
	Downstream	84110
	upstream/downstream	5304
	Intergenic	1492191
	ts	1378183
	tv	643534
	ts/tv	2.141
	Total	2021717
